# Supplementary material for: Molecular detection of drug resistant polymorphisms in Plasmodium falciparum isolates from Southwest, Nigeria
Source: BMC Res Notes. 2020 Oct 27;13:497. doi: 10.1186/s13104-020-05334-5 (PMC7588951; doi:10.1186/s13104-020-05334-5)
Supplement: Supplementary file 2 — Additional file 2. Allelic discrimination. [file 13104_2020_5334_MOESM2_ESM.xlsx]

## Sheet: pfATPase-Allelic discrimination
	Well	Sample	Call	Type	RFU1	RFU2
	A01		No Call	Auto	-3.62567	3.80201
	A02		No Call	Auto	-2.93124	0.191809
	A03		Allele 2	Auto	0.879123	1256.57
	A04		Allele 2	Auto	1.83893	1332.33
	A05		No Call	Auto	-0.144578	2.85721
	A06		No Call	Auto	-4.85383	4.19735
	A07		No Call	Auto	-2.91135	8.67076
	A08		No Call	Auto	-2.60038	7.12587
	A09		No Call	Auto	-1.3174	5.12898
	A10		No Call	Auto	-5.7806	8.75923
	A11		Allele 2	Auto	-8.39521	1136.49
	A12		Allele 2	Auto	-9.36405	1031.83
	B01		No Call	Auto	-9.77176	-0.691215
	B02		Allele 2	Auto	-6.21152	375.511
	B03		Allele 2	Auto	-3.89154	1192.83
	B04		Allele 2	Auto	-4.45987	1227.68
	B05		No Call	Auto	1.76186	4.14428
	B06		No Call	Auto	-3.65168	7.745
	B07		Allele 2	Auto	-1.69747	319.248
	B08		Allele 2	Auto	-5.69054	761.829
	B09		Allele 2	Auto	-1.07659	995.574
	B10		Allele 2	Auto	-6.50165	851.845
	B11		Allele 2	Auto	-5.50827	1116.27
	B12		Allele 2	Auto	-7.85521	1051.76
	C01		No Call	Auto	-3.49977	1.84758
	C02		No Call	Auto	-1.99951	4.13191
	C03		Allele 1	Auto	335.81	68.3329
	C04		Allele 1	Auto	311.857	93.6889
	C05		Allele 2	Auto	-5.78678	1000.89
	C06		Allele 2	Auto	-1.36652	1152.73
	C07		No Call	Auto	-1.22803	24.2139
	C08		No Call	Auto	-0.280637	48.4695
	C09		Allele 1	Auto	546.186	117.341
	C10		Allele 1	Auto	517.058	103.066
	C11		Allele 1	Auto	353.382	85.5528
	C12		Allele 1	Auto	316.902	57.6272
	D01		Allele 2	Auto	-6.01764	711.966
	D02		Allele 2	Auto	-6.61366	571.857
	D03		Allele 2	Auto	-3.64357	1170.46
	D04		Allele 2	Auto	-1.87709	1155.84
	D05		Allele 2	Auto	-6.19071	1208
	D06		Allele 2	Auto	-3.03774	1132.27
	D07		No Call	Auto	0.0919491	3.69892
	D08		Allele 2	Auto	-0.907438	939.256
	D09		No Call	Auto	-0.384448	7.33775
	D10		No Call	Auto	-0.830389	4.19951
	D11		No Call	Auto	-3.73979	10.7863
	D12		No Call	Auto	1.14459	19.5181
	E01		Allele 2	Auto	-8.79394	1014.49
	E02		Allele 2	Auto	-3.51587	964.583
	E03		No Call	Auto	2.02098	6.33776
	E04		No Call	Auto	15.0642	7.35506
	E05		Allele 2	Auto	-2.49017	1235.51
	E06		Allele 2	Auto	-2.30502	1236.28
	E07		Allele 2	Auto	-5.61545	812.636
	E08		Allele 2	Auto	-6.18101	946.012
	E09		Allele 2	Auto	-4.2716	1230.07
	E10		Allele 2	Auto	-5.42629	1191.43
	E11		No Call	Auto	-1.42589	8.98697
	E12		No Call	Auto	-6.64563	10.8573
	F01		Allele 2	Auto	-6.20267	1142.06
	F02		Allele 2	Auto	-0.326542	1158.46
	F03		Allele 2	Auto	0.707775	1314.55
	F04		Allele 2	Auto	-2.73145	1268.75
	F05		Allele 2	Auto	-0.862734	1241.27
	F06		Allele 2	Auto	-0.815399	1243.14
	F07		No Call	Auto	1.48003	3.732
	F08		No Call	Auto	0.645558	4.37423
	F09		Allele 2	Auto	-1.74375	1136.79
	F10		Allele 2	Auto	-3.63105	1164.87
	F11		Allele 2	Auto	-0.859022	1396.25
	F12		Allele 2	Auto	-2.22462	1336.5
	G01		Allele 2	Auto	-0.153378	1281.78
	G02		Allele 2	Auto	-2.40356	1288.48
	G03		Allele 1	Auto	411.813	74.409
	G04		Allele 1	Auto	415.926	137.626
	G05		Allele 2	Auto	-8.97259	777.407
	G06		Allele 2	Auto	-6.71932	930.065
	G07		No Call	Auto	-3.111	6.35406
	G08		No Call	Auto	0.806725	13.1511
	G09		Allele 2	Auto	-0.382379	1324.75
	G10		Allele 2	Auto	6.77969	1456.16
	G11		Heterozygote	Auto	175.938	488.599
	G12		Heterozygote	Auto	124.643	572.482
	H01		Allele 1	Auto	417.086	79.4438
	H02		Allele 1	Auto	459.708	86.4907
	H03		No Call	Auto	40.622	5.20088
	H04		No Call	Auto	-7.24786	4.47698
	H05		Allele 1	Auto	303.947	56.1872
	H06		Allele 1	Auto	372.333	75.7459
	H07		No Call	Auto	-0.921777	1.06697
	H08		No Call	Auto	0.977593	4.15169
	H09		Heterozygote	Auto	172.195	971.294
	H10		Allele 2	Auto	18.1807	1183.9
	H11		No Call	Auto	-6.04184	2.79322
	H12		No Call	Auto	-4.48067	2.91298

## Sheet: K13-SNP493_quantification
Well	Fluor	Target	Content	Sample	Cq	Cq Mean	Cq Std. Dev	Starting Quantity (SQ)	Log Starting Quantity	SQ Mean	SQ Std. Dev
A01	FAM		NTC-01		25.17	20.72	6.284
A02	FAM		NTC-01		16.28	20.72	6.284
A03	FAM		Unkn-05		40.36	39.15	1.715	27809.4	4.444	19737.6	11415.2
A04	FAM		Unkn-05		37.93	39.15	1.715	11665.9	4.067	19737.6	11415.2
A05	FAM		Unkn-13		28.36	28.27	0.134	378.437	2.578	366.001	17.5864
A06	FAM		Unkn-13		28.17	28.27	0.134	353.566	2.548	366.001	17.5864
A07	FAM		Unkn-31		15.47	30.35	21.043	3.74097	0.573	79477.8	112393
A08	FAM		Unkn-31		45.23	30.35	21.043	158952	5.201	79477.8	112393
A09	FAM		Unkn-43		27.49	27.54	0.071	277.393	2.443	282.5	7.22153
A10	FAM		Unkn-43		27.6	27.54	0.071	287.606	2.459	282.5	7.22153
A11	FAM		Unkn-55		48.12	29.18	26.784	448188	5.651	224094	316916
A12	FAM		Unkn-55		10.25	29.18	26.784	0.57598	-0.24	224094	316916
B01	FAM		Std-01		15.21	16.45	1.755	30	1.477	30	0
B02	FAM		Std-01		17.69	16.45	1.755	30	1.477	30	0
B03	FAM		Unkn-06		44.51	42.87	2.314	122771	5.089	80396	59927.1
B04	FAM		Unkn-06		41.23	42.87	2.314	38021.1	4.58	80396	59927.1
B05	FAM		Unkn-14		44.64	44.07	0.808	128796	5.11	107175	30576.7
B06	FAM		Unkn-14		43.5	44.07	0.808	85553.9	4.932	107175	30576.7
B07	FAM		Unkn-32		33.74	39.62	8.316	2601.1	3.415	89039.4	122242
B08	FAM		Unkn-32		45.5	39.62	8.316	175478	5.244	89039.4	122242
B09	FAM		Unkn-46		42.67	29.35	18.836	63578.4	4.803	31791.5	44953.5
B10	FAM		Unkn-46		16.03	29.35	18.836	4.57354	0.66	31791.5	44953.5
B11	FAM		Unkn-56		43.32	43.44	0.166	80230.7	4.904	83756.9	4986.77
B12	FAM		Unkn-56		43.55	43.44	0.166	87283.1	4.941	83756.9	4986.77
C01	FAM		Std-02		29.39	27.02	3.357	300	2.477	300	0
C02	FAM		Std-02		24.64	27.02	3.357	300	2.477	300	0
C03	FAM		Unkn-07		45.13	45.13	0	153537	5.186	153534	4.49896
C04	FAM		Unkn-07		45.13	45.13	0	153531	5.186	153534	4.49896
C05	FAM		Unkn-16		46.38	45.01	1.936	239844	5.38	164908	105975
C06	FAM		Unkn-16		43.64	45.01	1.936	89971.9	4.954	164908	105975
C07	FAM		Unkn-33		47.14	47.3	0.221	315081	5.498	333709	26344.2
C08	FAM		Unkn-33		47.45	47.3	0.221	352337	5.547	333709	26344.2
C09	FAM		Unkn-47		43	42.56	0.623	71556	4.855	61880.1	13683.8
C10	FAM		Unkn-47		42.12	42.56	0.623	52204.2	4.718	61880.1	13683.8
C11	FAM		Unkn-57		41.74	42.25	0.727	45560.9	4.659	55694.5	14331
C12	FAM		Unkn-57		42.77	42.25	0.727	65828.1	4.818	55694.5	14331
D01	FAM		Std-03		44.4	44.05	0.493	3000	3.477	3000	0
D02	FAM		Std-03		43.7	44.05	0.493	3000	3.477	3000	0
D03	FAM		Unkn-08		12.99	27.7	20.801	1.53722	0.187	28905.2	40876
D04	FAM		Unkn-08		42.4	27.7	20.801	57809	4.762	28905.2	40876
D05	FAM		Unkn-18		44.24	44.37	0.183	111392	5.047	116809	7660.36
D06	FAM		Unkn-18		44.49	44.37	0.183	122226	5.087	116809	7660.36
D07	FAM		Unkn-34		42.91	43.76	1.206	69299.1	4.841	98485.3	41275.5
D08	FAM		Unkn-34		44.62	43.76	1.206	127672	5.106	98485.3	41275.5
D09	FAM		Unkn-48		7.42	26.67	27.229	0.20929	-0.679	102018	144276
D10	FAM		Unkn-48		45.93	26.67	27.229	204037	5.31	102018	144276
D11	FAM		Unkn-58		44.92	28.37	23.397	142146	5.153	71073.3	100511
D12	FAM		Unkn-58		11.83	28.37	23.397	1.01535	0.007	71073.3	100511
E01	FAM		Std-04		42.37	42.19	0.253	30000	4.477	30000	0
E02	FAM		Std-04		42.01	42.19	0.253	30000	4.477	30000	0
E03	FAM		Unkn-09		30.9	36.94	8.531	940.216	2.973	35835.7	49349.7
E04	FAM		Unkn-09		42.97	36.94	8.531	70731.2	4.85	35835.7	49349.7
E05	FAM		Unkn-20		42.4	43.6	1.689	57801	4.762	96896.6	55289.5
E06	FAM		Unkn-20		44.79	43.6	1.689	135992	5.134	96896.6	55289.5
E07	FAM		Unkn-36		42.64	43.33	0.972	62914.5	4.799	82921.7	28294.5
E08	FAM		Unkn-36		44.02	43.33	0.972	102929	5.013	82921.7	28294.5
E09	FAM		Unkn-50		43.05	44.19	1.606	72980.7	4.863	118791	64785.4
E10	FAM		Unkn-50		45.33	44.19	1.606	164601	5.216	118791	64785.4
E11	FAM		Unkn-59		37.1	32.17	6.981	8661.88	3.938	4457.18	5946.34
E12	FAM		Unkn-59		27.23	32.17	6.981	252.485	2.402	4457.18	5946.34
F01	FAM		Std-05		45.07	41.01	5.741	300000	5.477	300000	0
F02	FAM		Std-05		36.95	41.01	5.741	300000	5.477	300000	0
F03	FAM		Unkn-10		45.77	45.05	1.012	192682	5.285	154056	54625.6
F04	FAM		Unkn-10		44.34	45.05	1.012	115430	5.062	154056	54625.6
F05	FAM		Unkn-23		43.52	42.84	0.949	86078.6	4.935	69658.1	23222.1
F06	FAM		Unkn-23		42.17	42.84	0.949	53237.6	4.726	69658.1	23222.1
F07	FAM		Unkn-37		46.83	25.57	30.078	282528	5.451	141264	199778
F08	FAM		Unkn-37		4.3	25.57	30.078	0.06845	-1.165	141264	199778
F09	FAM		Unkn-52		45.31	44.49	1.158	163546	5.214	127268	51303.8
F10	FAM		Unkn-52		43.67	44.49	1.158	90991.3	4.959	127268	51303.8
F11	FAM		Unkn-60		42.63	24.03	26.315	62783.4	4.798	31391.8	44394.5
F12	FAM		Unkn-60		5.42	24.03	26.315	0.10231	-0.99	31391.8	44394.5
G01	FAM		Unkn-02		42.27	43.2	1.309	55125.9	4.741	81059.2	36675.2
G02	FAM		Unkn-02		44.12	43.2	1.309	106992	5.029	81059.2	36675.2
G03	FAM		Unkn-11		45.3	43.9	1.988	163238	5.213	111435	73260.1
G04	FAM		Unkn-11		42.49	43.9	1.988	59632.3	4.775	111435	73260.1
G05	FAM		Unkn-25		45.14	44.77	0.527	154062	5.188	136004	25537.3
G06	FAM		Unkn-25		44.4	44.77	0.527	117947	5.072	136004	25537.3
G07	FAM		Unkn-41		43.43	42.78	0.924	83522.4	4.922	67920.2	22064.9
G08	FAM		Unkn-41		42.13	42.78	0.924	52317.9	4.719	67920.2	22064.9
G09	FAM		Unkn-53		35.31	24.84	14.808	4556.57	3.659	2279.55	3220.2
G10	FAM		Unkn-53		14.37	24.84	14.808	2.52085	0.402	2279.55	3220.2
G11	FAM		Unkn-63		44.28	45.33	1.489	112995	5.053	176619	89977.2
G12	FAM		Unkn-63		46.38	45.33	1.489	240242	5.381	176619	89977.2
H01	FAM		Unkn-04		42.74	43.7	1.353	65173	4.814	97257.8	45374.8
H02	FAM		Unkn-04		44.65	43.7	1.353	129343	5.112	97257.8	45374.8
H03	FAM		Unkn-12		45.51	45.99	0.684	175502	5.244	211829	51372.9
H04	FAM		Unkn-12		46.47	45.99	0.684	248155	5.395	211829	51372.9
H05	FAM		Unkn-27		20.82	34.43	19.246	25.4146	1.405	217350	307344
H06	FAM		Unkn-27		48.04	34.43	19.246	434675	5.638	217350	307344
H07	FAM		Unkn-42		40.26	39.1	1.642	26861.5	4.429	19276.9	10726.2
H08	FAM		Unkn-42		37.94	39.1	1.642	11692.3	4.068	19276.9	10726.2
H09	FAM		Unkn-54		44.25	43.63	0.88	111890	5.049	91766.1	28459
H10	FAM		Unkn-54		43	43.63	0.88	71642.6	4.855	91766.1	28459
H11	FAM		Neg Ctrl-01		37.03	37.19	0.231	8423.57	3.925	8946.94	740.166
H12	FAM		Neg Ctrl-01		37.35	37.19	0.231	9470.32	3.976	8946.94	740.166
A01	HEX		NTC-01		44.54	43.19	1.909
A02	HEX		NTC-01		41.84	43.19	1.909
A03	HEX		Unkn-05		14.48	19.94	7.72	5.56983e+06	6.746	2.82934e+06	3.87564e+06
A04	HEX		Unkn-05		25.4	19.94	7.72	88851.6	4.949	2.82934e+06	3.87564e+06
A05	HEX		Unkn-13		41.8	43.54	2.463	177.252	2.249	112.295	91.8628
A06	HEX		Unkn-13		45.29	43.54	2.463	47.3383	1.675	112.295	91.8628
A07	HEX		Unkn-31		43.8	34.3	13.443	83.1064	1.92	56024.7	79113.3
A08	HEX		Unkn-31		24.79	34.3	13.443	111966	5.049	56024.7	79113.3
A09	HEX		Unkn-43		44.51	45.78	1.801	63.6271	1.804	43.9259	27.8617
A10	HEX		Unkn-43		47.05	45.78	1.801	24.2248	1.384	43.9259	27.8617
A11	HEX		Unkn-55		16.5	14.48	2.865	2.59148e+06	6.414	7.3139e+06	6.6785e+06
A12	HEX		Unkn-55		12.45	14.48	2.865	1.20363e+07	7.08	7.3139e+06	6.6785e+06
B01	HEX		Std-01		46.52	47.6	1.519	30	1.477	30	0
B02	HEX		Std-01		48.67	47.6	1.519	30	1.477	30	0
B03	HEX		Unkn-06		15.08	24.09	12.732	4.4365e+06	6.647	2.22066e+06	3.13367e+06
B04	HEX		Unkn-06		33.09	24.09	12.732	4821.08	3.683	2.22066e+06	3.13367e+06
B05	HEX		Unkn-14		44.34	45.23	1.251	67.6675	1.83	51.1324	23.3841
B06	HEX		Unkn-14		46.11	45.23	1.251	34.5973	1.539	51.1324	23.3841
B07	HEX		Unkn-32		43.55	42.71	1.189	91.3062	1.961	132.014	57.5697
B08	HEX		Unkn-32		41.87	42.71	1.189	172.722	2.237	132.014	57.5697
B09	HEX		Unkn-46		35.67	39.74	5.744	1808.7	3.257	945.944	1220.12
B10	HEX		Unkn-46		43.8	39.74	5.744	83.1894	1.92	945.944	1220.12
B11	HEX		Unkn-56		22.88	32.59	13.735	230987	5.364	115567	163229
B12	HEX		Unkn-56		42.3	32.59	13.735	146.578	2.166	115567	163229
C01	HEX		Std-02		45.6	41.26	6.141	300	2.477	300	0
C02	HEX		Std-02		36.91	41.26	6.141	300	2.477	300	0
C03	HEX		Unkn-07		36.84	35.13	2.415	1162.72	3.065	2703.07	2178.39
C04	HEX		Unkn-07		33.42	35.13	2.415	4243.42	3.628	2703.07	2178.39
C05	HEX		Unkn-16		43.33	27.7	22.111	99.1854	1.996	6.96144e+06	9.84482e+06
C06	HEX		Unkn-16		12.07	27.7	22.111	1.39228e+07	7.144	6.96144e+06	9.84482e+06
C07	HEX		Unkn-33		40.56	41.21	0.913	283.572	2.453	228.718	77.575
C08	HEX		Unkn-33		41.85	41.21	0.913	173.864	2.24	228.718	77.575
C09	HEX		Unkn-47		34.69	32.9	2.535	2624.82	3.419	6421.18	5368.86
C10	HEX		Unkn-47		31.11	32.9	2.535	10217.5	4.009	6421.18	5368.86
C11	HEX		Unkn-57		32.61	33.6	1.393	5774.15	3.761	4255.44	2147.78
C12	HEX		Unkn-57		34.58	33.6	1.393	2736.73	3.437	4255.44	2147.78
D01	HEX		Std-03		16.63	29.29	17.897	3000	3.477	3000	0
D02	HEX		Std-03		41.94	29.29	17.897	3000	3.477	3000	0
D03	HEX		Unkn-08		43.08	34.68	11.875	109.243	2.038	31807.4	44828
D04	HEX		Unkn-08		26.29	34.68	11.875	63505.7	4.803	31807.4	44828
D05	HEX		Unkn-18		43.62	43.22	0.557	89.1217	1.95	104.623	21.9218
D06	HEX		Unkn-18		42.83	43.22	0.557	120.124	2.08	104.623	21.9218
D07	HEX		Unkn-34		45.89	45.41	0.67	37.705	1.576	45.8452	11.512
D08	HEX		Unkn-34		44.94	45.41	0.67	53.9855	1.732	45.8452	11.512
D09	HEX		Unkn-48		37.58	42.43	6.864	878.537	2.944	450.353	605.543
D10	HEX		Unkn-48		47.29	42.43	6.864	22.1694	1.346	450.353	605.543
D11	HEX		Unkn-58		43.74	45.03	1.828	85.0984	1.93	58.524	37.5819
D12	HEX		Unkn-58		46.32	45.03	1.828	31.9496	1.504	58.524	37.5819
E01	HEX		Std-04		31.55	31.41	0.2	30000	4.477	30000	0
E02	HEX		Std-04		31.27	31.41	0.2	30000	4.477	30000	0
E03	HEX		Unkn-09		44.56	39.92	6.561	62.334	1.795	1080.69	1440.17
E04	HEX		Unkn-09		35.28	39.92	6.561	2099.04	3.322	1080.69	1440.17
E05	HEX		Unkn-20		33.06	39.3	8.827	4867.47	3.687	2455.18	3411.5
E06	HEX		Unkn-20		45.55	39.3	8.827	42.8843	1.632	2455.18	3411.5
E07	HEX		Unkn-36		33.33	30.31	4.268	4398.62	3.643	23866.6	27531.9
E08	HEX		Unkn-36		27.29	30.31	4.268	43334.7	4.637	23866.6	27531.9
E09	HEX		Unkn-50		43.72	43.52	0.292	85.5758	1.932	92.8375	10.2697
E10	HEX		Unkn-50		43.31	43.52	0.292	100.099	2	92.8375	10.2697
E11	HEX		Unkn-59		30.29	38.37	11.425	13923.2	4.144	6976.85	9823.64
E12	HEX		Unkn-59		46.45	38.37	11.425	30.4893	1.484	6976.85	9823.64
F01	HEX		Std-05		17.05	22.15	7.206	300000	5.477	300000	0
F02	HEX		Std-05		27.24	22.15	7.206	300000	5.477	300000	0
F03	HEX		Unkn-10		44.3	41.3	4.232	68.8808	1.838	367.347	422.095
F04	HEX		Unkn-10		38.31	41.3	4.232	665.814	2.823	367.347	422.095
F05	HEX		Unkn-23		12.75	23.41	15.077	1.07542e+07	7.032	5.37876e+06	7.60201e+06
F06	HEX		Unkn-23		34.07	23.41	15.077	3324.62	3.522	5.37876e+06	7.60201e+06
F07	HEX		Unkn-37		8.74	23.62	21.038	4.90262e+07	7.69	2.45134e+07	3.46663e+07
F08	HEX		Unkn-37		38.5	23.62	21.038	620.735	2.793	2.45134e+07	3.46663e+07
F09	HEX		Unkn-52		44.11	43.52	0.837	73.8929	1.869	94.8219	29.598
F10	HEX		Unkn-52		42.93	43.52	0.837	115.751	2.064	94.8219	29.598
F11	HEX		Unkn-60		33.18	26.32	9.695	4660.37	3.668	423330	592088
F12	HEX		Unkn-60		19.47	26.32	9.695	841999	5.925	423330	592088
G01	HEX		Unkn-02		31.24	31.69	0.639	9704.66	3.987	8297.8	1989.59
G02	HEX		Unkn-02		32.15	31.69	0.639	6890.95	3.838	8297.8	1989.59
G03	HEX		Unkn-11		24.56	28.51	5.586	122338	5.088	64232.1	82174.1
G04	HEX		Unkn-11		32.46	28.51	5.586	6126.29	3.787	64232.1	82174.1
G05	HEX		Unkn-25		43.32	43.39	0.094	99.6414	1.998	97.2048	3.44589
G06	HEX		Unkn-25		43.45	43.39	0.094	94.7682	1.977	97.2048	3.44589
G07	HEX		Unkn-41		34.32	33.34	1.385	3027.27	3.481	4694.05	2357.18
G08	HEX		Unkn-41		32.36	33.34	1.385	6360.83	3.804	4694.05	2357.18
G09	HEX		Unkn-53		32.7	33.01	0.437	5584.8	3.747	5001.2	825.336
G10	HEX		Unkn-53		33.32	33.01	0.437	4417.6	3.645	5001.2	825.336
G11	HEX		Unkn-63		36.04	35.69	0.494	1575.08	3.197	1814.09	338.002
G12	HEX		Unkn-63		35.34	35.69	0.494	2053.09	3.312	1814.09	338.002
H01	HEX		Unkn-04		18.57	27.06	11.996	1.18125e+06	6.072	591576	833922
H02	HEX		Unkn-04		35.54	27.06	11.996	1904.26	3.28	591576	833922
H03	HEX		Unkn-12		44.28	44.7	0.591	69.1905	1.84	59.7931	13.29
H04	HEX		Unkn-12		45.12	44.7	0.591	50.3956	1.702	59.7931	13.29
H05	HEX		Unkn-27		45.11	29.93	21.464	50.6472	1.705	2.51417e+06	3.5555e+06
H06	HEX		Unkn-27		14.75	29.93	21.464	5.02829e+06	6.701	2.51417e+06	3.5555e+06
H07	HEX		Unkn-42		35.8	41.26	7.723	1721.95	3.236	874.69	1198.21
H08	HEX		Unkn-42		46.73	41.26	7.723	27.428	1.438	874.69	1198.21
H09	HEX		Unkn-54		13.95	16.65	3.821	6.81885e+06	6.834	3.84919e+06	4.19973e+06
H10	HEX		Unkn-54		19.35	16.65	3.821	879532	5.944	3.84919e+06	4.19973e+06
H11	HEX		Neg Ctrl-01		49.83	48.68	1.618	8.46058	0.927	14.3008	8.2593
H12	HEX		Neg Ctrl-01		47.54	48.68	1.618	20.141	1.304	14.3008	8.2593

## Sheet: K13-SNP493
Well	Sample	Call	Type	RFU1	RFU2
A01		No Call	Auto	-5.17	1.06
A02		No Call	Auto	-1.09	7.88
A03		Allele 2	Auto	8.1	109.54
A04		Allele 2	Auto	5.08	83.69
A05		No Call	Auto	-2.06	1.65
A06		No Call	Auto	-4.12	0.46
A07		Undetermined	Auto	13.16	28.59
A08		Allele 2	Auto	7.38	54.97
A09		No Call	Auto	-5.62	0.39
A10		No Call	Auto	-2.04	-0.63
A11		Allele 2	Auto	8.44	65.43
A12		Allele 2	Auto	6.08	92.57
B01		No Call	Auto	-0.05	5.79
B02		No Call	Auto	-0.64	-1.28
B03		Allele 2	Auto	10.74	76.9
B04		Allele 2	Auto	12.05	68.15
B05		Undetermined	Auto	11.17	27.7
B06		No Call	Auto	1.32	1.38
B07		No Call	Auto	-0.25	2.25
B08		No Call	Auto	-1.26	1.65
B09		Undetermined	Auto	14.06	49.91
B10		Heterozygote	Auto	10.9	29.82
B11		Allele 2	Auto	9.01	69.92
B12		Undetermined	Auto	4.8	26.49
C01		No Call	Auto	-0.92	11.81
C02		No Call	Auto	-0.64	3.6
C03		Heterozygote	Auto	12.45	40.47
C04		Allele 2	Auto	10.3	59.76
C05		Allele 1	Auto	15.93	28.03
C06		Allele 2	Auto	11.25	113.42
C07		No Call	Auto	0.36	4.01
C08		No Call	Auto	1.7	5.56
C09		Undetermined	Auto	17.47	56.62
C10		Undetermined	Auto	15.6	61.67
C11		Allele 2	Auto	12.02	61.47
C12		Undetermined	Auto	16.85	55.45
D01		Allele 2	Auto	10.86	60.43
D02		Heterozygote	Auto	6.68	24.23
D03		Allele 1	Auto	16.02	31.27
D04		Allele 2	Auto	13.26	62.21
D05		Allele 1	Auto	13.52	26.28
D06		Undetermined	Auto	13.36	30.14
D07		No Call	Auto	0.93	6.93
D08		Allele 1	Auto	13.53	25.55
D09		No Call	Auto	2.72	3.06
D10		No Call	Auto	-2.47	1.2
D11		Undetermined	Auto	18.18	35.31
D12		No Call	Auto	-0.66	12.89
E01		Allele 2	Auto	11.73	61.4
E02		Allele 2	Auto	9.44	55.07
E03		No Call	Auto	0.69	4.73
E04		No Call	Auto	1.04	-0.83
E05		Undetermined	Auto	19.95	76.06
E06		Allele 1	Auto	12.12	19.32
E07		Undetermined	Auto	19.71	65.97
E08		Allele 2	Auto	19.39	77.75
E09		No Call	Auto	-0.58	6.34
E10		Allele 1	Auto	14.88	25.53
E11		Heterozygote	Auto	38.59	81.36
E12		No Call	Auto	-0.09	3.88
F01		Allele 2	Auto	7.12	97.12
F02		Allele 2	Auto	6.18	77.38
F03		Undetermined	Auto	11.18	25.7
F04		Undetermined	Auto	10.11	45.18
F05		Allele 2	Auto	14.47	100.86
F06		Undetermined	Auto	24.28	69.1
F07		No Call	Auto	2.99	5.58
F08		No Call	Auto	1.08	3.73
F09		Allele 1	Auto	12.88	23.85
F10		Allele 1	Auto	18.05	30.35
F11		Allele 2	Auto	16.21	71.9
F12		Allele 2	Auto	13.67	79.02
G01		Allele 2	Auto	13.23	68.97
G02		Allele 2	Auto	14.46	69.39
G03		Allele 2	Auto	13.97	67.05
G04		Undetermined	Auto	17.85	68.48
G05		Allele 1	Auto	16.18	27.41
G06		Allele 1	Auto	16.64	32.14
G07		Allele 2	Auto	14.61	65.62
G08		Allele 2	Auto	16.57	73.8
G09		Undetermined	Auto	34.82	68.92
G10		Undetermined	Auto	21.09	66.37
G11		Allele 2	Auto	18.12	73.88
G12		Heterozygote	Auto	19.57	51.36
H01		Allele 2	Auto	11.95	67.28
H02		Allele 2	Auto	9.24	50.15
H03		Undetermined	Auto	9.49	24.36
H04		No Call	Auto	7.18	15.74
H05		Undetermined	Auto	9.36	25.73
H06		No Call	Auto	3.14	15.82
H07		No Call	Auto	-5.14	0.34
H08		No Call	Auto	-3.85	-1.31
H09		Allele 2	Auto	10.78	72.3
H10		Undetermined	Auto	14.96	62.89
H11		No Call	Auto	-8.56	1.18
H12		No Call	Auto	-7.99	1.09

## Sheet: K13-SNP539_quantification
Well	Fluor	Target	Content	Sample	Cq	Cq Mean	Cq Std. Dev	Starting Quantity (SQ)	Log Starting Quantity	SQ Mean	SQ Std. Dev
A01	FAM		NTC-01			0	0			0	0
A02	FAM		NTC-01			0	0			0	0
A03	FAM		Unkn-05			0	0			0	0
A04	FAM		Unkn-05			0	0			0	0
A05	FAM		Unkn-13			0	0			0	0
A06	FAM		Unkn-13			0	0			0	0
A07	FAM		Unkn-31			0	0			0	0
A08	FAM		Unkn-31			0	0			0	0
A09	FAM		Unkn-43			0	0			0	0
A10	FAM		Unkn-43			0	0			0	0
A11	FAM		Unkn-55			0	0			0	0
A12	FAM		Unkn-55			0	0			0	0
B01	FAM		Std-01			0	0	30	1.477	0	0
B02	FAM		Std-01			0	0	30	1.477	0	0
B03	FAM		Unkn-06			0	0			0	0
B04	FAM		Unkn-06			0	0			0	0
B05	FAM		Unkn-14			0	0			0	0
B06	FAM		Unkn-14			0	0			0	0
B07	FAM		Unkn-32			0	0			0	0
B08	FAM		Unkn-32			0	0			0	0
B09	FAM		Unkn-46			0	0			0	0
B10	FAM		Unkn-46			0	0			0	0
B11	FAM		Unkn-56			0	0			0	0
B12	FAM		Unkn-56			0	0			0	0
C01	FAM		Std-02			0	0	300	2.477	0	0
C02	FAM		Std-02			0	0	300	2.477	0	0
C03	FAM		Unkn-07			0	0			0	0
C04	FAM		Unkn-07			0	0			0	0
C05	FAM		Unkn-16			0	0			0	0
C06	FAM		Unkn-16			0	0			0	0
C07	FAM		Unkn-33			0	0			0	0
C08	FAM		Unkn-33			0	0			0	0
C09	FAM		Unkn-47			0	0			0	0
C10	FAM		Unkn-47			0	0			0	0
C11	FAM		Unkn-57			0	0			0	0
C12	FAM		Unkn-57			0	0			0	0
D01	FAM		Std-03			0	0	3000	3.477	0	0
D02	FAM		Std-03			0	0	3000	3.477	0	0
D03	FAM		Unkn-08			0	0			0	0
D04	FAM		Unkn-08			0	0			0	0
D05	FAM		Unkn-18			0	0			0	0
D06	FAM		Unkn-18			0	0			0	0
D07	FAM		Unkn-34			0	0			0	0
D08	FAM		Unkn-34			0	0			0	0
D09	FAM		Unkn-48			0	0			0	0
D10	FAM		Unkn-48			0	0			0	0
D11	FAM		Unkn-58			0	0			0	0
D12	FAM		Unkn-58			0	0			0	0
E01	FAM		Std-04			0	0	30000	4.477	0	0
E02	FAM		Std-04			0	0	30000	4.477	0	0
E03	FAM		Unkn-09			0	0			0	0
E04	FAM		Unkn-09			0	0			0	0
E05	FAM		Unkn-20			0	0			0	0
E06	FAM		Unkn-20			0	0			0	0
E07	FAM		Unkn-36			0	0			0	0
E08	FAM		Unkn-36			0	0			0	0
E09	FAM		Unkn-50			0	0			0	0
E10	FAM		Unkn-50			0	0			0	0
E11	FAM		Unkn-59			0	0			0	0
E12	FAM		Unkn-59			0	0			0	0
F01	FAM		Std-05			0	0	300000	5.477	0	0
F02	FAM		Std-05			0	0	300000	5.477	0	0
F03	FAM		Unkn-10			0	0			0	0
F04	FAM		Unkn-10			0	0			0	0
F05	FAM		Unkn-23			0	0			0	0
F06	FAM		Unkn-23			0	0			0	0
F07	FAM		Unkn-37			0	0			0	0
F08	FAM		Unkn-37			0	0			0	0
F09	FAM		Unkn-52			0	0			0	0
F10	FAM		Unkn-52			0	0			0	0
F11	FAM		Unkn-60			0	0			0	0
F12	FAM		Unkn-60			0	0			0	0
G01	FAM		Unkn-02			0	0			0	0
G02	FAM		Unkn-02			0	0			0	0
G03	FAM		Unkn-11			0	0			0	0
G04	FAM		Unkn-11			0	0			0	0
G05	FAM		Unkn-25			0	0			0	0
G06	FAM		Unkn-25			0	0			0	0
G07	FAM		Unkn-41			0	0			0	0
G08	FAM		Unkn-41			0	0			0	0
G09	FAM		Unkn-53			0	0			0	0
G10	FAM		Unkn-53			0	0			0	0
G11	FAM		Unkn-63			0	0			0	0
G12	FAM		Unkn-63			0	0			0	0
H01	FAM		Unkn-04			0	0			0	0
H02	FAM		Unkn-04			0	0			0	0
H03	FAM		Unkn-12			0	0			0	0
H04	FAM		Unkn-12			0	0			0	0
H05	FAM		Unkn-27			0	0			0	0
H06	FAM		Unkn-27			0	0			0	0
H07	FAM		Unkn-42			0	0			0	0
H08	FAM		Unkn-42			0	0			0	0
H09	FAM		Unkn-54			0	0			0	0
H10	FAM		Unkn-54			0	0			0	0
H11	FAM		Neg Ctrl-01			0	0			0	0
H12	FAM		Neg Ctrl-01			0	0			0	0
A01	HEX		NTC-01		41.09	37.42	5.188
A02	HEX		NTC-01		33.76	37.42	5.188
A03	HEX		Unkn-05		26.06	25.1	1.364	1.14678e+06	6.059	1.99568e+06	1.20053e+06
A04	HEX		Unkn-05		24.13	25.1	1.364	2.84458e+06	6.454	1.99568e+06	1.20053e+06
A05	HEX		Unkn-13		44.57	46.38	2.562	187.182	2.272	110.576	108.337
A06	HEX		Unkn-13		48.19	46.38	2.562	33.9701	1.531	110.576	108.337
A07	HEX		Unkn-31		39.09	38.85	0.343	2473.97	3.393	2791.12	448.514
A08	HEX		Unkn-31		38.61	38.85	0.343	3108.26	3.493	2791.12	448.514
A09	HEX		Unkn-43		49.01	48.3	1.002	23.0933	1.363	34.0595	15.5086
A10	HEX		Unkn-43		47.6	48.3	1.002	45.0257	1.653	34.0595	15.5086
A11	HEX		Unkn-55		37.05	37.29	0.346	6482.26	3.812	5814.43	944.454
A12	HEX		Unkn-55		37.54	37.29	0.346	5146.6	3.712	5814.43	944.454
B01	HEX		Std-01		47.03	46.8	0.331	30	1.477	30	0
B02	HEX		Std-01		46.56	46.8	0.331	30	1.477	30	0
B03	HEX		Unkn-06		30.96	32.68	2.428	113874	5.056	68228.2	64552.9
B04	HEX		Unkn-06		34.4	32.68	2.428	22582.4	4.354	68228.2	64552.9
B05	HEX		Unkn-14		49.76	48.06	2.394	16.2691	1.211	48.2188	45.1836
B06	HEX		Unkn-14		46.37	48.06	2.394	80.1684	1.904	48.2188	45.1836
B07	HEX		Unkn-32		47.5	46.6	1.275	47.1671	1.674	78.7455	44.6587
B08	HEX		Unkn-32		45.69	46.6	1.275	110.324	2.043	78.7455	44.6587
B09	HEX		Unkn-46		37.19	38.62	2.019	6053.59	3.782	3815.37	3165.31
B10	HEX		Unkn-46		40.05	38.62	2.019	1577.16	3.198	3815.37	3165.31
B11	HEX		Unkn-56		33.18	33.24	0.081	39979.9	4.602	38925.8	1490.65
B12	HEX		Unkn-56		33.3	33.24	0.081	37871.8	4.578	38925.8	1490.65
C01	HEX		Std-02		47.44	46.78	0.943	300	2.477	300	0
C02	HEX		Std-02		46.11	46.78	0.943	300	2.477	300	0
C03	HEX		Unkn-07		31.67	31.53	0.2	81627.9	4.912	87445.5	8227.31
C04	HEX		Unkn-07		31.39	31.53	0.2	93263	4.97	87445.5	8227.31
C05	HEX		Unkn-16		34.7	34.42	0.396	19571.7	4.292	22530.1	4183.79
C06	HEX		Unkn-16		34.14	34.42	0.396	25488.5	4.406	22530.1	4183.79
C07	HEX		Unkn-33		48.9	48.57	0.461	24.4057	1.387	28.7957	6.20852
C08	HEX		Unkn-33		48.24	48.57	0.461	33.1858	1.521	28.7957	6.20852
C09	HEX		Unkn-47		32.72	33.04	0.451	49774.1	4.697	43314.1	9135.85
C10	HEX		Unkn-47		33.36	33.04	0.451	36854	4.566	43314.1	9135.85
C11	HEX		Unkn-57		33.8	34.03	0.323	29873.5	4.475	26978.9	4093.59
C12	HEX		Unkn-57		34.26	34.03	0.323	24084.3	4.382	26978.9	4093.59
D01	HEX		Std-03		44.39	37.36	9.95	3000	3.477	3000	0
D02	HEX		Std-03		30.32	37.36	9.95	3000	3.477	3000	0
D03	HEX		Unkn-08		29.38	29.92	0.762	240459	5.381	192588	67699.9
D04	HEX		Unkn-08		30.45	29.92	0.762	144717	5.161	192588	67699.9
D05	HEX		Unkn-18		37.28	37.9	0.883	5817.74	3.765	4524.19	1829.36
D06	HEX		Unkn-18		38.52	37.9	0.883	3230.63	3.509	4524.19	1829.36
D07	HEX		Unkn-34		38.33	37.08	1.767	3536.1	3.549	7506.02	5614.31
D08	HEX		Unkn-34		35.83	37.08	1.767	11475.9	4.06	7506.02	5614.31
D09	HEX		Unkn-48		49.63	46.77	4.053	17.2274	1.236	136.779	169.071
D10	HEX		Unkn-48		43.9	46.77	4.053	256.33	2.409	136.779	169.071
D11	HEX		Unkn-58		40.06	40.44	0.544	1568.92	3.196	1330.46	337.234
D12	HEX		Unkn-58		40.83	40.44	0.544	1092	3.038	1330.46	337.234
E01	HEX		Std-04		34.6	33.46	1.606	30000	4.477	30000	0
E02	HEX		Std-04		32.33	33.46	1.606	30000	4.477	30000	0
E03	HEX		Unkn-09		45.63	46.69	1.507	113.839	2.056	77.769	51.0106
E04	HEX		Unkn-09		47.76	46.69	1.507	41.6991	1.62	77.769	51.0106
E05	HEX		Unkn-20		34.24	34.88	0.902	24316.6	4.386	18823.8	7767.99
E06	HEX		Unkn-20		35.52	34.88	0.902	13331	4.125	18823.8	7767.99
E07	HEX		Unkn-36		31.67	32.49	1.155	81596.9	4.912	59695.3	30973.5
E08	HEX		Unkn-36		33.3	32.49	1.155	37793.7	4.577	59695.3	30973.5
E09	HEX		Unkn-50		44.44	39.61	6.826	199.266	2.299	9504.23	13159.2
E10	HEX		Unkn-50		34.79	39.61	6.826	18809.2	4.274	9504.23	13159.2
E11	HEX		Unkn-59		31	30.64	0.508	111954	5.049	134492	31873.1
E12	HEX		Unkn-59		30.28	30.64	0.508	157029	5.196	134492	31873.1
F01	HEX		Std-05		26.85	29.02	3.063	300000	5.477	300000	0
F02	HEX		Std-05		31.18	29.02	3.063	300000	5.477	300000	0
F03	HEX		Unkn-10		37.17	36.15	1.45	6107.14	3.786	11075	7025.68
F04	HEX		Unkn-10		35.12	36.15	1.45	16043	4.205	11075	7025.68
F05	HEX		Unkn-23		29.61	29.52	0.124	215835	5.334	225136	13154.1
F06	HEX		Unkn-23		29.43	29.52	0.124	234438	5.37	225136	13154.1
F07	HEX		Unkn-37		48.66	47.67	1.406	27.23	1.435	48.3608	29.8835
F08	HEX		Unkn-37		46.67	47.67	1.406	69.4917	1.842	48.3608	29.8835
F09	HEX		Unkn-52		44.23	40.64	5.077	219.39	2.341	3339.44	4412.42
F10	HEX		Unkn-52		37.05	40.64	5.077	6459.5	3.81	3339.44	4412.42
F11	HEX		Unkn-60		27.69	28.8	1.572	533305	5.727	360205	244800
F12	HEX		Unkn-60		29.91	28.8	1.572	187106	5.272	360205	244800
G01	HEX		Unkn-02		32.09	30.43	2.34	67096	4.827	193040	178111
G02	HEX		Unkn-02		28.78	30.43	2.34	318983	5.504	193040	178111
G03	HEX		Unkn-11		33.53	31.43	2.975	33970.2	4.531	140218	150258
G04	HEX		Unkn-11		29.32	31.43	2.975	246467	5.392	140218	150258
G05	HEX		Unkn-25		38.07	37.13	1.337	3999.12	3.602	6873.38	4064.82
G06	HEX		Unkn-25		36.18	37.13	1.337	9747.65	3.989	6873.38	4064.82
G07	HEX		Unkn-41		32.97	32.73	0.336	44244.8	4.646	49799.6	7855.62
G08	HEX		Unkn-41		32.49	32.73	0.336	55354.4	4.743	49799.6	7855.62
G09	HEX		Unkn-53		32.14	32.29	0.206	65401.9	4.816	61200.3	5942.02
G10	HEX		Unkn-53		32.43	32.29	0.206	56998.6	4.756	61200.3	5942.02
G11	HEX		Unkn-63		36.18	35.92	0.377	9737.17	3.988	11125.4	1963.19
G12	HEX		Unkn-63		35.65	35.92	0.377	12513.5	4.097	11125.4	1963.19
H01	HEX		Unkn-04		33.79	33.17	0.873	30103.6	4.479	41979.5	16795.1
H02	HEX		Unkn-04		32.55	33.17	0.873	53855.5	4.731	41979.5	16795.1
H03	HEX		Unkn-12		35.37	37.38	2.833	14266	4.154	8213.52	8559.56
H04	HEX		Unkn-12		39.38	37.38	2.833	2161	3.335	8213.52	8559.56
H05	HEX		Unkn-27		38.54	37.98	0.793	3208.69	3.506	4325.88	1579.95
H06	HEX		Unkn-27		37.42	37.98	0.793	5443.08	3.736	4325.88	1579.95
H07	HEX		Unkn-42		49.93	49.5	0.597	15.0188	1.177	18.6872	5.18795
H08	HEX		Unkn-42		49.08	49.5	0.597	22.3557	1.349	18.6872	5.18795
H09	HEX		Unkn-54		33.57	35.79	3.136	33337.9	4.523	18732.7	20654.9
H10	HEX		Unkn-54		38	35.79	3.136	4127.51	3.616	18732.7	20654.9
H11	HEX		Neg Ctrl-01		49.5	49.58	0.121	18.379	1.264	17.6669	1.00697
H12	HEX		Neg Ctrl-01		49.67	49.58	0.121	16.9549	1.229	17.6669	1.00697

## Sheet: K13-SNP539
Well	Sample	Call	Type	RFU1	RFU2
A01		No Call	Auto	-6.60154	5.23228
A02		No Call	Auto	-4.97639	-0.0581827
A03		Allele 2	Auto	-1.91878	200.007
A04		Allele 2	Auto	-5.999	205.406
A05		No Call	Auto	-8.99703	1.09982
A06		No Call	Auto	-2.04126	-1.27789
A07		Allele 2	Auto	-4.63843	91.0079
A08		Allele 2	Auto	-2.78577	70.2512
A09		No Call	Auto	1.33074	3.64241
A10		No Call	Auto	-0.973469	0.0974473
A11		Allele 2	Auto	-4.28801	115.745
A12		Allele 2	Auto	-4.41706	90.159
B01		No Call	Auto	-5.32258	1.34322
B02		No Call	Auto	-3.25411	9.70645
B03		Allele 2	Auto	-1.1134	102.517
B04		Allele 2	Auto	1.44647	137.479
B05		No Call	Auto	-0.0367564	3.91817
B06		No Call	Auto	-0.0881165	2.19766
B07		No Call	Auto	-2.66333	3.89609
B08		No Call	Auto	2.94159	2.66925
B09		Allele 2	Auto	-2.29322	105.052
B10		Allele 2	Auto	0.93769	68.8821
B11		Allele 2	Auto	-4.97917	151.895
B12		Allele 2	Auto	-5.05746	123.101
C01		No Call	Auto	-2.52175	1.41923
C02		No Call	Auto	-3.80013	19.5524
C03		Allele 2	Auto	0.468927	167.475
C04		Allele 2	Auto	2.83658	185.037
C05		Allele 2	Auto	-4.35042	125.675
C06		Allele 2	Auto	-4.36867	131.522
C07		No Call	Auto	-0.719128	6.30027
C08		No Call	Auto	-1.23359	2.61005
C09		Allele 2	Auto	-1.00892	126.985
C10		Allele 2	Auto	-2.00614	129.195
C11		Allele 2	Auto	0.48667	149.169
C12		Allele 2	Auto	-8.77935	152.566
D01		No Call	Auto	-3.17837	16.3084
D02		Allele 2	Auto	-1.22676	55.6109
D03		Allele 2	Auto	-5.35211	205.174
D04		Allele 2	Auto	-2.15693	200.291
D05		Allele 2	Auto	0.795581	98.2737
D06		Allele 2	Auto	0.686957	101.202
D07		Allele 2	Auto	0.362761	101.576
D08		Allele 2	Auto	1.14726	114.44
D09		No Call	Auto	-3.99105	3.9917
D10		No Call	Auto	0.105816	4.00121
D11		Allele 2	Auto	-6.82893	104.971
D12		Allele 2	Auto	-11.3392	76.3474
E01		Allele 2	Auto	1.04892	61.8879
E02		Allele 2	Auto	-2.17883	69.9106
E03		No Call	Auto	-1.39499	2.32513
E04		No Call	Auto	-3.45281	4.3089
E05		Allele 2	Auto	-0.874494	131.941
E06		Allele 2	Auto	-0.494613	105.472
E07		Allele 2	Auto	3.77275	172.558
E08		Allele 2	Auto	4.53188	147.46
E09		No Call	Auto	1.05156	-0.641512
E10		Allele 2	Auto	-2.45571	142.624
E11		Allele 2	Auto	-0.129971	226.11
E12		Allele 2	Auto	0.0807576	202.316
F01		Allele 2	Auto	-0.520011	78.9299
F02		Allele 2	Auto	-1.68137	72.9199
F03		Allele 2	Auto	-2.25978	123.793
F04		Allele 2	Auto	1.84609	134.777
F05		Allele 2	Auto	0.943147	218.749
F06		Allele 2	Auto	3.22427	243.738
F07		No Call	Auto	1.27245	1.13881
F08		No Call	Auto	-0.679283	2.73204
F09		No Call	Auto	2.51427	1.35
F10		Allele 2	Auto	-1.40569	125.434
F11		Allele 2	Auto	0.527097	172.611
F12		Allele 2	Auto	3.42352	151.24
G01		Allele 2	Auto	-4.03322	138.57
G02		Allele 2	Auto	-0.45038	172.314
G03		Allele 2	Auto	-7.58615	150.045
G04		Allele 2	Auto	-0.173934	165.389
G05		Allele 2	Auto	2.61556	106.608
G06		Allele 2	Auto	-0.371529	101.7
G07		Allele 2	Auto	-2.26133	179.335
G08		Allele 2	Auto	-5.35055	164.9
G09		Allele 2	Auto	0.519521	162.723
G10		Allele 2	Auto	-1.50805	162.91
G11		Allele 2	Auto	-2.4204	134.353
G12		Allele 2	Auto	0.114995	125.715
H01		Allele 2	Auto	-5.42051	148.97
H02		Allele 2	Auto	-1.7942	144.557
H03		Allele 2	Auto	-3.82926	113.103
H04		Allele 2	Auto	-0.773177	91.6378
H05		Allele 2	Auto	-4.64416	86.6366
H06		Allele 2	Auto	-2.96261	72.5123
H07		No Call	Auto	0.533038	3.19655
H08		No Call	Auto	-5.92184	3.8484
H09		Allele 2	Auto	2.09844	120.651
H10		Allele 2	Auto	-1.56936	91.0645
H11		No Call	Auto	-5.96055	5.51486
H12		No Call	Auto	-6.82537	3.64307

## Sheet: k13-SNP543_quantification
Well	Fluor	Target	Content	Sample	Biological Set Name	Cq	Cq Mean	Cq Std. Dev	Starting Quantity (SQ)	Log Starting Quantity	SQ Mean	SQ Std. Dev	Set Point	Well Note
A01	FAM		NTC-01				0	0			0	0	60
A02	FAM		NTC-01				0	0			0	0	60
A03	FAM		Unkn-05				0	0			0	0	60
A04	FAM		Unkn-05				0	0			0	0	60
A05	FAM		Unkn-13				0	0			0	0	60
A06	FAM		Unkn-13				0	0			0	0	60
A07	FAM		Unkn-31				0	0			0	0	60
A08	FAM		Unkn-31				0	0			0	0	60
A09	FAM		Unkn-43				0	0			0	0	60
A10	FAM		Unkn-43				0	0			0	0	60
A11	FAM		Unkn-55				0	0			0	0	60
A12	FAM		Unkn-55				0	0			0	0	60
B01	FAM		Std-01				0	0	30	1.47712	0	0	60
B02	FAM		Std-01				0	0	30	1.47712	0	0	60
B03	FAM		Unkn-06				0	0			0	0	60
B04	FAM		Unkn-06				0	0			0	0	60
B05	FAM		Unkn-14				0	0			0	0	60
B06	FAM		Unkn-14				0	0			0	0	60
B07	FAM		Unkn-32				0	0			0	0	60
B08	FAM		Unkn-32				0	0			0	0	60
B09	FAM		Unkn-46				0	0			0	0	60
B10	FAM		Unkn-46				0	0			0	0	60
B11	FAM		Unkn-56				0	0			0	0	60
B12	FAM		Unkn-56				0	0			0	0	60
C01	FAM		Std-02				0	0	300	2.47712	0	0	60
C02	FAM		Std-02				0	0	300	2.47712	0	0	60
C03	FAM		Unkn-07				0	0			0	0	60
C04	FAM		Unkn-07				0	0			0	0	60
C05	FAM		Unkn-16				0	0			0	0	60
C06	FAM		Unkn-16				0	0			0	0	60
C07	FAM		Unkn-33				0	0			0	0	60
C08	FAM		Unkn-33				0	0			0	0	60
C09	FAM		Unkn-47				0	0			0	0	60
C10	FAM		Unkn-47				0	0			0	0	60
C11	FAM		Unkn-57				0	0			0	0	60
C12	FAM		Unkn-57				0	0			0	0	60
D01	FAM		Std-03				0	0	3000	3.47712	0	0	60
D02	FAM		Std-03				0	0	3000	3.47712	0	0	60
D03	FAM		Unkn-08				0	0			0	0	60
D04	FAM		Unkn-08				0	0			0	0	60
D05	FAM		Unkn-18				0	0			0	0	60
D06	FAM		Unkn-18				0	0			0	0	60
D07	FAM		Unkn-34				0	0			0	0	60
D08	FAM		Unkn-34				0	0			0	0	60
D09	FAM		Unkn-48				0	0			0	0	60
D10	FAM		Unkn-48				0	0			0	0	60
D11	FAM		Unkn-58				0	0			0	0	60
D12	FAM		Unkn-58				0	0			0	0	60
E01	FAM		Std-04				0	0	30000	4.47712	0	0	60
E02	FAM		Std-04				0	0	30000	4.47712	0	0	60
E03	FAM		Unkn-09				0	0			0	0	60
E04	FAM		Unkn-09				0	0			0	0	60
E05	FAM		Unkn-20				0	0			0	0	60
E06	FAM		Unkn-20				0	0			0	0	60
E07	FAM		Unkn-36				0	0			0	0	60
E08	FAM		Unkn-36				0	0			0	0	60
E09	FAM		Unkn-50				0	0			0	0	60
E10	FAM		Unkn-50				0	0			0	0	60
E11	FAM		Unkn-59				0	0			0	0	60
E12	FAM		Unkn-59				0	0			0	0	60
F01	FAM		Std-05				0	0	300000	5.47712	0	0	60
F02	FAM		Std-05				0	0	300000	5.47712	0	0	60
F03	FAM		Unkn-10				0	0			0	0	60
F04	FAM		Unkn-10				0	0			0	0	60
F05	FAM		Unkn-23				0	0			0	0	60
F06	FAM		Unkn-23				0	0			0	0	60
F07	FAM		Unkn-37				0	0			0	0	60
F08	FAM		Unkn-37				0	0			0	0	60
F09	FAM		Unkn-52				0	0			0	0	60
F10	FAM		Unkn-52				0	0			0	0	60
F11	FAM		Unkn-60				0	0			0	0	60
F12	FAM		Unkn-60				0	0			0	0	60
G01	FAM		Unkn-02				0	0			0	0	60
G02	FAM		Unkn-02				0	0			0	0	60
G03	FAM		Unkn-11				0	0			0	0	60
G04	FAM		Unkn-11				0	0			0	0	60
G05	FAM		Unkn-25				0	0			0	0	60
G06	FAM		Unkn-25				0	0			0	0	60
G07	FAM		Unkn-41				0	0			0	0	60
G08	FAM		Unkn-41				0	0			0	0	60
G09	FAM		Unkn-53				0	0			0	0	60
G10	FAM		Unkn-53				0	0			0	0	60
G11	FAM		Unkn-63				0	0			0	0	60
G12	FAM		Unkn-63				0	0			0	0	60
H01	FAM		Unkn-04				0	0			0	0	60
H02	FAM		Unkn-04				0	0			0	0	60
H03	FAM		Unkn-12				0	0			0	0	60
H04	FAM		Unkn-12				0	0			0	0	60
H05	FAM		Unkn-27				0	0			0	0	60
H06	FAM		Unkn-27				0	0			0	0	60
H07	FAM		Unkn-42				0	0			0	0	60
H08	FAM		Unkn-42				0	0			0	0	60
H09	FAM		Unkn-54				0	0			0	0	60
H10	FAM		Unkn-54				0	0			0	0	60
H11	FAM		Neg Ctrl-01				0	0			0	0	60
H12	FAM		Neg Ctrl-01				0	0			0	0	60
A01	HEX		NTC-01				0	0			0	0	60
A02	HEX		NTC-01				0	0			0	0	60
A03	HEX		Unkn-05			26.6157	26.7745	0.224575	494523	5.69419	456173	54234.4	60
A04	HEX		Unkn-05			26.9333	26.7745	0.224575	417824	5.62099	456173	54234.4	60
A05	HEX		Unkn-13				0	0			0	0	60
A06	HEX		Unkn-13				0	0			0	0	60
A07	HEX		Unkn-31			38.0129	38.3785	0.517038	1168.39	3.06759	980.511	265.695	60
A08	HEX		Unkn-31			38.7441	38.3785	0.517038	792.636	2.89907	980.511	265.695	60
A09	HEX		Unkn-43				0	0			0	0	60
A10	HEX		Unkn-43				0	0			0	0	60
A11	HEX		Unkn-55			36.6675	36.5169	0.213014	2385.86	3.37764	2592.64	292.44	60
A12	HEX		Unkn-55			36.3663	36.5169	0.213014	2799.43	3.44707	2592.64	292.44	60
B01	HEX		Std-01				0	0	30	1.47712	0	0	60
B02	HEX		Std-01			40.9955	40.9955	0	30	1.47712	30	0	60
B03	HEX		Unkn-06			35.6303	34.9919	0.902902	4136.99	3.61668	6141.62	2834.96	60
B04	HEX		Unkn-06			34.3534	34.9919	0.902902	8146.24	3.91096	6141.62	2834.96	60
B05	HEX		Unkn-14				0	0			0	0	60
B06	HEX		Unkn-14				0	0			0	0	60
B07	HEX		Unkn-32				0	0			0	0	60
B08	HEX		Unkn-32				0	0			0	0	60
B09	HEX		Unkn-46			38.5318	38.2178	0.444159	887.16	2.948	1062.64	248.164	60
B10	HEX		Unkn-46			37.9037	38.2178	0.444159	1238.12	3.09276	1062.64	248.164	60
B11	HEX		Unkn-56			36.5231	36.1757	0.491367	2575.88	3.41093	3150.2	812.215	60
B12	HEX		Unkn-56			35.8282	36.1757	0.491367	3724.52	3.57107	3150.2	812.215	60
C01	HEX		Std-02			39.6135	43.5082	5.50802	300	2.47712	300	0	60
C02	HEX		Std-02			47.403	43.5082	5.50802	300	2.47712	300	0	60
C03	HEX		Unkn-07			36.9925	37.2396	0.349336	2007.93	3.30275	1776.4	327.429	60
C04	HEX		Unkn-07			37.4866	37.2396	0.349336	1544.87	3.18889	1776.4	327.429	60
C05	HEX		Unkn-16			38.7987	37.3719	2.01785	770.014	2.8865	2135.35	1930.88	60
C06	HEX		Unkn-16			35.945	37.3719	2.01785	3500.69	3.54415	2135.35	1930.88	60
C07	HEX		Unkn-33				0	0			0	0	60
C08	HEX		Unkn-33				0	0			0	0	60
C09	HEX		Unkn-47			35.4549	35.575	0.169838	4540.48	3.6571	4268.8	384.206	60
C10	HEX		Unkn-47			35.6951	35.575	0.169838	3997.13	3.60175	4268.8	384.206	60
C11	HEX		Unkn-57			37.395	37.4341	0.0552833	1621.81	3.21	1588.86	46.6043	60
C12	HEX		Unkn-57			37.4732	37.4341	0.0552833	1555.9	3.19198	1588.86	46.6043	60
D01	HEX		Std-03			36.2564	36.2072	0.0695902	3000	3.47712	3000	0	60
D02	HEX		Std-03			36.158	36.2072	0.0695902	3000	3.47712	3000	0	60
D03	HEX		Unkn-08			34.9768	34.8547	0.172722	5851.7	3.76728	6256.63	572.652	60
D04	HEX		Unkn-08			34.7326	34.8547	0.172722	6661.55	3.82358	6256.63	572.652	60
D05	HEX		Unkn-18			40.3026	39.422	1.24534	346.672	2.53992	614.67	379.006	60
D06	HEX		Unkn-18			38.5414	39.422	1.24534	882.668	2.9458	614.67	379.006	60
D07	HEX		Unkn-34				0	0			0	0	60
D08	HEX		Unkn-34				0	0			0	0	60
D09	HEX		Unkn-48				0	0			0	0	60
D10	HEX		Unkn-48				0	0			0	0	60
D11	HEX		Unkn-58			38.6028	38.6028	0	854.384	2.93165	854.384	0	60
D12	HEX		Unkn-58				0	0			0	0	60
E01	HEX		Std-04			31.3457	30.992	0.500087	30000	4.47712	30000	0	60
E02	HEX		Std-04			30.6384	30.992	0.500087	30000	4.47712	30000	0	60
E03	HEX		Unkn-09				0	0			0	0	60
E04	HEX		Unkn-09				0	0			0	0	60
E05	HEX		Unkn-20			36.2869	36.9058	0.875297	2919.88	3.46537	2216.88	994.197	60
E06	HEX		Unkn-20			37.5248	36.9058	0.875297	1513.87	3.18009	2216.88	994.197	60
E07	HEX		Unkn-36			34.4729	35.3696	1.26822	7645.84	3.88342	5298.83	3319.17	60
E08	HEX		Unkn-36			36.2664	35.3696	1.26822	2951.82	3.47009	5298.83	3319.17	60
E09	HEX		Unkn-50				0	0			0	0	60
E10	HEX		Unkn-50			37.4905	37.4905	0	1541.69	3.188	1541.69	0	60
E11	HEX		Unkn-59			31.3186	31.3633	0.0632192	40772.3	4.61036	39827.7	1335.86	60
E12	HEX		Unkn-59			31.408	31.3633	0.0632192	38883.1	4.58976	39827.7	1335.86	60
F01	HEX		Std-05			27.4104	27.5171	0.151026	300000	5.47712	300000	0	60
F02	HEX		Std-05			27.6239	27.5171	0.151026	300000	5.47712	300000	0	60
F03	HEX		Unkn-10			38.2361	37.8331	0.569947	1037.92	3.01616	1314.91	391.733	60
F04	HEX		Unkn-10			37.43	37.8331	0.569947	1591.91	3.20192	1314.91	391.733	60
F05	HEX		Unkn-23			34.2504	34.3972	0.207605	8603.95	3.9347	7983.31	877.715	60
F06	HEX		Unkn-23			34.544	34.3972	0.207605	7362.67	3.86704	7983.31	877.715	60
F07	HEX		Unkn-37				0	0			0	0	60
F08	HEX		Unkn-37				0	0			0	0	60
F09	HEX		Unkn-52			40.0047	40.0764	0.101417	406.034	2.60856	391.156	21.0407	60
F10	HEX		Unkn-52			40.1481	40.0764	0.101417	376.278	2.57551	391.156	21.0407	60
F11	HEX		Unkn-60			32.4353	32.4781	0.0604486	22542.2	4.353	22042.3	706.934	60
F12	HEX		Unkn-60			32.5208	32.4781	0.0604486	21542.5	4.3333	22042.3	706.934	60
G01	HEX		Unkn-02			32.1517	31.7238	0.605194	26203.6	4.41836	33735.5	10651.6	60
G02	HEX		Unkn-02			31.2958	31.7238	0.605194	41267.3	4.61561	33735.5	10651.6	60
G03	HEX		Unkn-11			36.2047	35.8167	0.548817	3050.03	3.4843	3827.22	1099.11	60
G04	HEX		Unkn-11			35.4286	35.8167	0.548817	4604.41	3.66317	3827.22	1099.11	60
G05	HEX		Unkn-25			41.0093	41.0093	0	238.258	2.37705	238.258	0	60
G06	HEX		Unkn-25				0	0			0	0	60
G07	HEX		Unkn-41			34.2676	36.2602	2.81797	8525.7	3.93073	4777.22	5301.16	60
G08	HEX		Unkn-41			38.2528	36.2602	2.81797	1028.73	3.0123	4777.22	5301.16	60
G09	HEX		Unkn-53			34.1372	33.8708	0.376727	9136.74	3.96079	10629.4	2110.88	60
G10	HEX		Unkn-53			33.6044	33.8708	0.376727	12122	4.08357	10629.4	2110.88	60
G11	HEX		Unkn-63			37.0149	36.9706	0.0626809	1984.2	3.29758	2031.98	67.5747	60
G12	HEX		Unkn-63			36.9263	36.9706	0.0626809	2079.76	3.31801	2031.98	67.5747	60
H01	HEX		Unkn-04			38.2983	38.2983	0	1004.19	3.00181	1004.19	0	60
H02	HEX		Unkn-04				0	0			0	0	60
H03	HEX		Unkn-12			40.8844	40.9901	0.149486	254.59	2.40584	241.081	19.1038	60
H04	HEX		Unkn-12			41.0958	40.9901	0.149486	227.573	2.35712	241.081	19.1038	60
H05	HEX		Unkn-27			40.7383	41.2239	0.686689	275.106	2.4395	219.714	78.3362	60
H06	HEX		Unkn-27			41.7094	41.2239	0.686689	164.322	2.2157	219.714	78.3362	60
H07	HEX		Unkn-42				0	0			0	0	60
H08	HEX		Unkn-42				0	0			0	0	60
H09	HEX		Unkn-54			37.6933	38.4429	1.06012	1384.39	3.14126	1004.6	537.103	60
H10	HEX		Unkn-54			39.1925	38.4429	1.06012	624.807	2.79575	1004.6	537.103	60
H11	HEX		Neg Ctrl-01				0	0			0	0	60
H12	HEX		Neg Ctrl-01				0	0			0	0	60

## Sheet: K13_SNP543
Well	Sample	Call	Type	RFU1	RFU2
A01		No Call	Auto	-3.93	1.13
A02		No Call	Auto	-2.24	2.48
A03		Allele 2	Auto	0.51	373
A04		Allele 2	Auto	-2.53	367.38
A05		No Call	Auto	-0.89	-1.76
A06		No Call	Auto	-0.48	1.35
A07		Allele 2	Auto	-0.61	305.87
A08		Allele 2	Auto	-1.9	291.02
A09		No Call	Auto	-0.25	2.8
A10		No Call	Auto	-0.49	0.73
A11		Allele 2	Auto	-5.56	299.89
A12		Allele 2	Auto	-5.69	307.33
B01		No Call	Auto	-1.35	-0.28
B02		Allele 2	Auto	-0.03	203.68
B03		Allele 2	Auto	-5.84	347.79
B04		Allele 2	Auto	0.07	325.12
B05		No Call	Auto	0.79	-0.9
B06		No Call	Auto	2.54	2.66
B07		No Call	Auto	1.23	2.09
B08		No Call	Auto	3.67	2.38
B09		Allele 2	Auto	2.02	321.57
B10		Allele 2	Auto	-3.17	362.08
B11		Allele 2	Auto	1.01	369.22
B12		Allele 2	Auto	-2.22	333.96
C01		Allele 2	Auto	-6.41	227.93
C02		Undetermined	Auto	1.04	68.48
C03		Allele 2	Auto	1.66	334.92
C04		Allele 2	Auto	3.06	304.39
C05		Allele 2	Auto	1.84	361.98
C06		Allele 2	Auto	-5.74	399.95
C07		No Call	Auto	1.15	0.91
C08		No Call	Auto	-0.15	4.76
C09		Allele 2	Auto	-4.05	313.37
C10		Allele 2	Auto	-0.73	350.13
C11		Allele 2	Auto	2.93	363.12
C12		Allele 2	Auto	-2.53	338.34
D01		Allele 2	Auto	-5.3	278.93
D02		Allele 2	Auto	0.41	267.24
D03		Allele 2	Auto	1.24	352.56
D04		Allele 2	Auto	0.4	372.77
D05		Allele 2	Auto	5.83	327.69
D06		Allele 2	Auto	-2.93	333.28
D07		No Call	Auto	3.44	3.37
D08		No Call	Auto	1.93	5.09
D09		No Call	Auto	-1.89	5.59
D10		No Call	Auto	-1.46	1.23
D11		Allele 2	Auto	-3.03	512.92
D12		No Call	Auto	-2.86	1.82
E01		Allele 2	Auto	-6.3	273.99
E02		Allele 2	Auto	3.35	296.44
E03		No Call	Auto	2.27	4.36
E04		No Call	Auto	-0.21	3.79
E05		Allele 2	Auto	1.81	345.41
E06		Allele 2	Auto	0.37	332.58
E07		Allele 2	Auto	1.88	436.82
E08		Allele 2	Auto	3.37	398.72
E09		No Call	Auto	2.19	4.97
E10		Allele 2	Auto	-1.73	344.71
E11		Allele 2	Auto	0.4	497.29
E12		Allele 2	Auto	-0.78	497.05
F01		Allele 2	Auto	-0.47	319.66
F02		Allele 2	Auto	-4.08	312.93
F03		Allele 2	Auto	0.2	344.84
F04		Allele 2	Auto	1.75	359.97
F05		Allele 2	Auto	2.15	383.39
F06		Allele 2	Auto	8.18	341.75
F07		No Call	Auto	-0.81	3.95
F08		No Call	Auto	0.93	4.92
F09		Allele 2	Auto	5.01	337.42
F10		Allele 2	Auto	0.14	385.34
F11		Allele 2	Auto	-2.73	416.72
F12		Allele 2	Auto	-3.77	399
G01		Allele 2	Auto	0.13	351.64
G02		Allele 2	Auto	-0.01	379.34
G03		Allele 2	Auto	-0.31	357.96
G04		Allele 2	Auto	2.9	368.49
G05		Allele 2	Auto	4.31	331.17
G06		No Call	Auto	-0.21	6.65
G07		Allele 2	Auto	1.14	419.47
G08		Allele 2	Auto	5.08	369.51
G09		Allele 2	Auto	0.18	385.22
G10		Allele 2	Auto	-1.32	410.94
G11		Allele 2	Auto	-1.39	457.13
G12		Allele 2	Auto	-1.87	385.47
H01		Allele 2	Auto	-0.36	275.66
H02		No Call	Auto	-0.76	1.51
H03		Allele 2	Auto	-4.3	290.99
H04		Allele 2	Auto	-0.15	306.7
H05		Allele 2	Auto	10.1	295.48
H06		Allele 2	Auto	-1.1	288.98
H07		No Call	Auto	-5.42	5.4
H08		No Call	Auto	-1.48	1.13
H09		Allele 2	Auto	-0.05	325.12
H10		Allele 2	Auto	-0.66	315.3
H11		No Call	Auto	-0.51	2.54
H12		No Call	Auto	-4.35	0.83

## Sheet: K13-580_quantificcation
Well	Fluor	Target	Content	Sample	Biological Set Name	Cq	Cq Mean	Cq Std. Dev	Starting Quantity (SQ)	Log Starting Quantity	SQ Mean	SQ Std. Dev	Set Point	Well Note
A01	FAM		Std-1			5.37896	8.89121	4.96707	300000	5.47712	300000	0	60
A02	FAM		Std-2			15.5227	26.9348	16.1392	30000	4.47712	30000	0	60
A03	FAM		Std-3			9.54206	14.2387	6.64211	3000	3.47712	3000	0	60
A04	FAM		Std-4			10.8656	15.6567	6.77562	300	2.47712	300	0	60
A05	FAM		Std-5			11.7638	19.1664	10.4689	30	1.47712	30	0	60
A06	FAM		NTC			31.6549	31.6549	0				0	60
A07	FAM		Unkn			10.8278	10.8278	0	1.28702e+10	10.1096	1.28702e+10	0	60
A08	FAM		Unkn			10.8295	10.8295	0	1.28171e+10	10.1078	1.28171e+10	0	60
A09	FAM		Unkn			14.0099	14.0099	0	4.76197e+06	6.67779	4.76197e+06	0	60
A10	FAM		Unkn			5.44104	5.44104	0	8302274424076230	15.9192	8302274424076230	0	60
A11	FAM		Unkn			17.0165	17.0165	0	2723.47	3.43512	2723.47	0	60
A12	FAM		Unkn			44.8023	44.8023	0	2.9e-27	-26.5317	2.9e-27	0	60
B01	FAM		Std-1			12.4035	8.89121	4.96707	300000	5.47712	300000	0	60
B02	FAM		Std-2			38.347	26.9348	16.1392	30000	4.47712	30000	0	60
B03	FAM		Std-3			18.9354	14.2387	6.64211	3000	3.47712	3000	0	60
B04	FAM		Std-4			20.4478	15.6567	6.77562	300	2.47712	300	0	60
B05	FAM		Std-5			26.569	19.1664	10.4689	30	1.47712	30	0	60
B06	FAM		NTC			45.8055	45.8055	0				0	60
B07	FAM		Unkn			7.45186	7.45186	0	56304127410328	13.7505	56304127410328	0	60
B08	FAM		Unkn			23.2046	23.2046	0	0.000577182	-3.23869	0.000577182	0	60
B09	FAM		Unkn			11.0546	11.0546	0	7.32792e+09	9.86498	7.32792e+09	0	60
B10	FAM		Unkn			16.4843	16.4843	0	10212.3	4.00913	10212.3	0	60
B11	FAM		Unkn			39.9388	39.9388	0	5.17127e-22	-21.2864	5.17127e-22	0	60
B12	FAM		Unkn			39.5827	39.5827	0	1.25208e-21	-20.9024	1.25208e-21	0	60
C01	FAM		Unkn			11.5944	11.5944	0	1.91806e+09	9.28286	1.91806e+09	0	60
C02	FAM		Unkn			12.2931	12.2931	0	3.38323e+08	8.52933	3.38323e+08	0	60
C03	FAM		Unkn			9.91608	9.91608	0	1.23849e+11	11.0929	1.23849e+11	0	60
C04	FAM		Unkn			12.4225	12.4225	0	2.45346e+08	8.38978	2.45346e+08	0	60
C05	FAM		Unkn			14.699	14.699	0	860038	5.93452	860038	0	60
C06	FAM		Unkn			11.7976	11.7976	0	1.15782e+09	9.06364	1.15782e+09	0	60
C07	FAM		Unkn			12.2583	12.2583	0	3.68855e+08	8.56686	3.68855e+08	0	60
C08	FAM		Unkn			41.8065	41.8065	0	5.004e-24	-23.3007	5.004e-24	0	60
C09	FAM		Unkn			41.8244	41.8244	0	4.7861e-24	-23.32	4.7861e-24	0	60
C10	FAM		Unkn			16.0575	16.0575	0	29470.4	4.46939	29470.4	0	60
C11	FAM		Unkn			9.47436	9.47436	0	3.70929e+11	11.5693	3.70929e+11	0	60
C12	FAM		Unkn			40.38	40.38	0	1.72903e-22	-21.7622	1.72903e-22	0	60
D01	FAM		Unkn			11.0901	11.0901	0	6.70971e+09	9.8267	6.70971e+09	0	60
D02	FAM		Unkn			13.0901	13.0901	0	4.6744e+07	7.66973	4.6744e+07	0	60
D03	FAM		Unkn			42.3495	42.3495	0	1.2993e-24	-23.8863	1.2993e-24	0	60
D04	FAM		Unkn			12.0837	12.0837	0	5.68997e+08	8.75511	5.68997e+08	0	60
D05	FAM		Unkn			15.483	15.483	0	122731	5.08895	122731	0	60
D06	FAM		Unkn			11.8967	11.8967	0	9.05321e+08	8.9568	9.05321e+08	0	60
D07	FAM		Unkn				0	0			0	0	60
D08	FAM		Unkn			15.2783	15.2783	0	204092	5.30983	204092	0	60
D09	FAM		Unkn			15.5817	15.5817	0	96073.7	4.9826	96073.7	0	60
D10	FAM		Unkn			41.8711	41.8711	0	4.2617e-24	-23.3704	4.2617e-24	0	60
D11	FAM		Unkn			41.117	41.117	0	2.77261e-23	-22.5571	2.77261e-23	0	60
D12	FAM		Unkn			36.1134	36.1134	0	6.90668e-18	-17.1607	6.90668e-18	0	60
E01	FAM		Unkn			15.7218	15.7218	0	67833.1	4.83144	67833.1	0	60
E02	FAM		Unkn			7.81686	7.81686	0	2.27453e+13	13.3569	2.27453e+13	0	60
E03	FAM		Unkn			11.0645	11.0645	0	7.15109e+09	9.85437	7.15109e+09	0	60
E04	FAM		Unkn			6.70971	6.70971	0	355587840318312	14.5509	355587840318312	0	60
E05	FAM		Unkn			36.1817	36.1817	0	5.82829e-18	-17.2345	5.82829e-18	0	60
E06	FAM		Unkn			23.1553	23.1553	0	0.000652348	-3.18552	0.000652348	0	60
E07	FAM		Neg Ctrl			11.0391	11.0391	0	7.61612e+09	9.88173	7.61612e+09	0	60
F01	FAM		Unkn			11.264	11.264	0	4.3567e+09	9.63916	4.3567e+09	0	60
F02	FAM		Unkn			44.0385	44.0385	0	1.96e-26	-25.7079	1.96e-26	0	60
F03	FAM		Unkn			12.0168	12.0168	0	6.71828e+08	8.82726	6.71828e+08	0	60
F04	FAM		Unkn			23.3936	23.3936	0	0.000360948	-3.44256	0.000360948	0	60
F05	FAM		Unkn			10.3448	10.3448	0	4.27075e+10	10.6305	4.27075e+10	0	60
F06	FAM		Unkn			11.5167	11.5167	0	2.32631e+09	9.36667	2.32631e+09	0	60
F07	FAM		Neg Ctrl			11.3279	11.3279	0	3.718e+09	9.57031	3.718e+09	0	60
A01	HEX		Std-1			22.9356	22.5167	0.592357	300000	5.47712	300000	0	60
A02	HEX		Std-2			25.5927	25.7006	0.15264	30000	4.47712	30000	0	60
A03	HEX		Std-3			29.7896	29.3611	0.605992	3000	3.47712	3000	0	60
A04	HEX		Std-4			35.6266	35.6815	0.0777409	300	2.47712	300	0	60
A05	HEX		Std-5				0	0	30	1.47712	0	0	60
A06	HEX		NTC				0	0			0	0	60
A07	HEX		Unkn			36.0521	36.0521	0	152.845	2.18425	152.845	0	60
A08	HEX		Unkn			36.3431	36.3431	0	130.866	2.11683	130.866	0	60
A09	HEX		Unkn			32.9637	32.9637	0	794.153	2.8999	794.153	0	60
A10	HEX		Unkn				0	0			0	0	60
A11	HEX		Unkn			30.0176	30.0176	0	3824.66	3.58259	3824.66	0	60
A12	HEX		Unkn			32.7553	32.7553	0	887.549	2.94819	887.549	0	60
B01	HEX		Std-1			22.0978	22.5167	0.592357	300000	5.47712	300000	0	60
B02	HEX		Std-2			25.8085	25.7006	0.15264	30000	4.47712	30000	0	60
B03	HEX		Std-3			28.9326	29.3611	0.605992	3000	3.47712	3000	0	60
B04	HEX		Std-4			35.7365	35.6815	0.0777409	300	2.47712	300	0	60
B05	HEX		Std-5				0	0	30	1.47712	0	0	60
B06	HEX		NTC				0	0			0	0	60
B07	HEX		Unkn			36.1099	36.1099	0	148.203	2.17086	148.203	0	60
B08	HEX		Unkn			34.1582	34.1582	0	419.869	2.62311	419.869	0	60
B09	HEX		Unkn			32.6323	32.6323	0	947.755	2.9767	947.755	0	60
B10	HEX		Unkn			39.0183	39.0183	0	31.4	1.49693	31.4	0	60
B11	HEX		Unkn			30.1493	30.1493	0	3565.05	3.55207	3565.05	0	60
B12	HEX		Unkn			31.9169	31.9169	0	1388.27	3.14247	1388.27	0	60
C01	HEX		Unkn			32.6003	32.6003	0	964.082	2.98411	964.082	0	60
C02	HEX		Unkn			26.0848	26.0848	0	31182.9	4.49392	31182.9	0	60
C03	HEX		Unkn			28.2683	28.2683	0	9726.2	3.98794	9726.2	0	60
C04	HEX		Unkn			29.492	29.492	0	5062.6	3.70437	5062.6	0	60
C05	HEX		Unkn			33.4316	33.4316	0	618.691	2.79147	618.691	0	60
C06	HEX		Unkn			25.7892	25.7892	0	36509.1	4.5624	36509.1	0	60
C07	HEX		Unkn			30.0263	30.0263	0	3806.85	3.58057	3806.85	0	60
C08	HEX		Unkn			33.387	33.387	0	633.607	2.80182	633.607	0	60
C09	HEX		Unkn			32.3291	32.3291	0	1114.22	3.04697	1114.22	0	60
C10	HEX		Unkn			36.0614	36.0614	0	152.091	2.1821	152.091	0	60
C11	HEX		Unkn				0	0			0	0	60
C12	HEX		Unkn				0	0			0	0	60
D01	HEX		Unkn			32.6272	32.6272	0	950.333	2.97788	950.333	0	60
D02	HEX		Unkn			26.1082	26.1082	0	30795.1	4.48848	30795.1	0	60
D03	HEX		Unkn			28.4393	28.4393	0	8877.91	3.94831	8877.91	0	60
D04	HEX		Unkn			29.3205	29.3205	0	5547.7	3.74411	5547.7	0	60
D05	HEX		Unkn			32.9032	32.9032	0	820.233	2.91394	820.233	0	60
D06	HEX		Unkn			25.6298	25.6298	0	39751.2	4.59935	39751.2	0	60
D07	HEX		Unkn			30.36	30.36	0	3186.02	3.50325	3186.02	0	60
D08	HEX		Unkn			33.2136	33.2136	0	695.012	2.84199	695.012	0	60
D09	HEX		Unkn			32.1831	32.1831	0	1204.48	3.0808	1204.48	0	60
D10	HEX		Unkn			34.5323	34.5323	0	343.899	2.53643	343.899	0	60
D11	HEX		Unkn				0	0			0	0	60
D12	HEX		Unkn				0	0			0	0	60
E01	HEX		Unkn			29.2404	29.2404	0	5790.11	3.76269	5790.11	0	60
E02	HEX		Unkn				0	0			0	0	60
E03	HEX		Unkn				0	0			0	0	60
E04	HEX		Unkn				0	0			0	0	60
E05	HEX		Unkn				0	0			0	0	60
E06	HEX		Unkn			32.989	32.989	0	783.494	2.89404	783.494	0	60
E07	HEX		Neg Ctrl				0	0			0	0	60
F01	HEX		Unkn			29.7285	29.7285	0	4462.53	3.64958	4462.53	0	60
F02	HEX		Unkn				0	0			0	0	60
F03	HEX		Unkn				0	0			0	0	60
F04	HEX		Unkn				0	0			0	0	60
F05	HEX		Unkn				0	0			0	0	60
F06	HEX		Unkn			35.4028	35.4028	0	216.132	2.33472	216.132	0	60
F07	HEX		Neg Ctrl				0	0			0	0	60

## Sheet: K13_SNP580
Well	Sample	Call	Type	RFU1	RFU2
A01		Allele 2	Auto	3.77922	722.689
A02		Allele 2	Auto	-0.451273	836.39
A03		Allele 2	Auto	-8.73168	859.385
A04		Allele 2	Auto	-3.79375	684.07
A05		No Call	Auto	-0.554595	-4.42554
A06		No Call	Auto	-3.19343	-1.45887
A07		Allele 2	Auto	-8.98715	811.375
A08		Allele 2	Auto	-13.0893	771.09
A09		Allele 2	Auto	-8.30526	1006.87
A10		No Call	Auto	-3.5908	-2.69374
A11		Allele 2	Auto	-7.76632	1100.07
A12		Allele 2	Auto	-11.0144	904.527
B01		Allele 2	Auto	-3.95679	897.946
B02		Allele 2	Auto	-1.87678	955.461
B03		Allele 2	Auto	0.0180761	833.428
B04		Allele 2	Auto	-6.94485	683.712
B05		No Call	Auto	-3.8067	1.67145
B06		No Call	Auto	-2.54839	-0.0148817
B07		Heterozygote	Auto	136.877	739.891
B08		Allele 2	Auto	-9.51073	965.064
B09		Allele 2	Auto	-16.2755	993.058
B10		Allele 2	Auto	-15.3123	796.299
B11		Allele 2	Auto	-10.7661	1077.7
B12		Allele 2	Auto	-14.3562	1062.33
C01		Allele 2	Auto	-15.7167	934.906
C02		Allele 2	Auto	-10.5851	973.565
C03		Allele 2	Auto	-4.68832	1048.16
C04		Allele 2	Auto	-3.69089	1239.09
C05		Allele 2	Auto	-10.8002	1005.18
C06		Allele 2	Auto	-7.89383	1221.45
C07		Allele 2	Auto	-18.2458	1062.49
C08		Allele 2	Auto	-10.0851	982.053
C09		Allele 2	Auto	-6.97317	1008.42
C10		Allele 2	Auto	-9.97278	928.449
C11		No Call	Auto	-1.48639	0.782748
C12		No Call	Auto	-3.52689	-9.1198
D01		Allele 2	Auto	-11.0887	997.63
D02		Allele 2	Auto	-5.93315	1012.04
D03		Allele 2	Auto	-5.15849	1176.28
D04		Allele 2	Auto	-11.8584	1153.97
D05		Allele 2	Auto	-10.4893	1014.43
D06		Allele 2	Auto	-6.20529	1234.8
D07		Heterozygote	Auto	258.726	1060.92
D08		Allele 2	Auto	-14.1992	1102.67
D09		Allele 2	Auto	-10.9498	1193.12
D10		Allele 2	Auto	-8.87758	1125.7
D11		No Call	Auto	-5.86965	-4.56735
D12		No Call	Auto	-5.36532	-7.74436
E01		Allele 2	Auto	-10.2238	1008.42
E02		No Call	Auto	-8.61677	-8.40118
E03		No Call	Auto	-3.31529	-4.89117
E04		No Call	Auto	-1.44181	-5.22351
E05		No Call	Auto	2.09111	-3.76295
E06		Allele 2	Auto	-7.7267	1160.39
E07		Allele 2	Auto	-7.76845	276.248
F01		Allele 2	Auto	-5.79517	974.446
F02		No Call	Auto	-2.55679	-4.41264
F03		No Call	Auto	-3.75208	-4.51048
F04		No Call	Auto	-2.07969	1.88809
F05		No Call	Auto	-0.508819	-1.83909
F06		Allele 2	Auto	-24.9904	1035.78
F07		No Call	Auto	-9.38487	-6.86565
